# Supplementary material for: A Cas-BCAR3 co-regulatory circuit controls lamellipodia dynamics
Source: eLife. 2021 Jun 25;10:e67078. doi: 10.7554/eLife.67078 (PMC8266394; doi:10.7554/eLife.67078)
Supplement: Source data 1. — Except where noted, blots were probed with anti-rabbit 800 and anti-mouse 700 and scanned on a Odyssey Infrared Imaging System. Individual files include lane designation and a brief explanation of antibodies used. Rb, rabbit. Ms, mouse. [file elife-67078-data1.zip]

Archive with 9 entries (9 files):
- Figure Source Data Figure 1c and d.pdf
- Figure Source Data Figure 2 supplement 1.pdf
- Figure Source Data Figure 2a.pdf
- Figure Source Data Figure 3a b c e f.pdf
- Figure Source Data Figure 4a b d e.pdf
- Figure Source Data Figure 5 supplement 1.pdf
- Figure Source Data Figure 5a b c d.pdf
- Figure Source Data Figure 7a and b .pdf
- Figure Source Data Figure 8 supplement 3c .pdf
